# Supplementary material for: Adamantane-Monoterpenoid Conjugates Linked via Heterocyclic Linkers Enhance the Cytotoxic Effect of Topotecan
Source: Molecules. 2022 May 24;27(11):3374. doi: 10.3390/molecules27113374 (PMC9182348; doi:10.3390/molecules27113374)
Supplement: Supplementary file 1 [file molecules-27-03374-s001.zip]

Archive with 1 entries (1 files):
- molecules-1726599-supplementary.pdf
